# Supplementary material for: ﻿A new species of Mollinedia (Monimiaceae, Laurales) from the Quadrilátero Ferrífero, Brazil
Source: PhytoKeys. 2023 Oct 23;234:189–201. doi: 10.3897/phytokeys.234.109804 (PMC10616779; doi:10.3897/phytokeys.234.109804)
Supplement: XML Treatment for Mollinedia fatimae [file phytokeys.234.109804-treatment1.xml]

<!DOCTYPE tp:taxon-treatment
  PUBLIC "-//TaxonX//DTD Taxonomic Treatment Publishing DTD v0 20100105//EN" "tax-treatment-NSO.dtd">
<tp:taxon-treatment xmlns:tp="http://www.plazi.org/taxpub"><tp:treatment-meta><kwd-group><label>Taxon classification</label><kwd>
              <named-content content-type="kingdom">Plantae</named-content>
            </kwd><kwd>
              <named-content content-type="order">Laurales</named-content>
            </kwd><kwd>
              <named-content content-type="family">Monimiaceae</named-content>
            </kwd></kwd-group><mixed-citation publication-type="journal"><person-group><name><surname>Zavatin</surname><given-names>Danilo Alvarenga</given-names></name><name><surname>Ramos</surname><given-names>Renato</given-names></name><name><surname>Watanabe</surname><given-names>Mauricio Takashi Coutinho</given-names></name><name><surname>Pedrosa</surname><given-names>Luciano Gonçalves</given-names></name><name><surname>de Lírio</surname><given-names>Elton John</given-names></name></person-group><article-title>﻿A new species of <italic><tp:taxon-name><tp:taxon-name-part taxon-name-part-type="genus" reg="Mollinedia">Mollinedia</tp:taxon-name-part></tp:taxon-name></italic> (<tp:taxon-name><tp:taxon-name-part taxon-name-part-type="family">Monimiaceae</tp:taxon-name-part></tp:taxon-name>, <tp:taxon-name><tp:taxon-name-part taxon-name-part-type="order">Laurales</tp:taxon-name-part></tp:taxon-name>) from the Quadrilátero Ferrífero, Brazil</article-title><source>PhytoKeys</source><day>23</day><month>10</month><year>2023</year><volume>234</volume><fpage>189</fpage><lpage>201</lpage><pub-id pub-id-type="doi">10.3897/phytokeys.234.109804</pub-id></mixed-citation></tp:treatment-meta><tp:nomenclature><label>﻿</label><tp:taxon-name>
            <object-id xmlns:xlink="http://www.w3.org/1999/xlink" content-type="arpha" xlink:type="simple">972CCDA4-3452-5BF3-B8FC-CBBF1F6A5BF6</object-id>
            <tp:taxon-name-part taxon-name-part-type="genus" reg="Mollinedia">Mollinedia</tp:taxon-name-part>
            <tp:taxon-name-part taxon-name-part-type="species" reg="fatimae">fatimae</tp:taxon-name-part>
            <object-id xmlns:xlink="http://www.w3.org/1999/xlink" content-type="ipni" xlink:type="simple">urn:lsid:ipni.org:names:77329058-1</object-id>
          </tp:taxon-name><tp:taxon-authority>Zavatin &amp; Lírio</tp:taxon-authority><tp:taxon-status xmlns:xlink="http://www.w3.org/1999/xlink" xlink:type="simple">sp. nov.</tp:taxon-status><xref ref-type="fig" rid="F2">Figs 2</xref><xref ref-type="fig" rid="F3">, 3</xref><xref ref-type="fig" rid="F4">, 4</xref></tp:nomenclature><tp:treatment-sec sec-type="material" id="SECID0EKOAC"><title>Type.</title><p>Brazil, Minas Gerais: Ouro Preto, Parque Estadual do Itacolomi, mata em frente à capela, <named-content xmlns:xlink="http://www.w3.org/1999/xlink" content-type="dwc:verbatimCoordinates" xlink:type="simple"><named-content content-type="geo-json" specific-use="{&#34;type&#34;:&#34;Point&#34;,&#34;coordinates&#34;:[-43.510278,-20.434444]}" id="NCID0ETOAC" xlink:type="simple">20°26'04"S, 43°30'37"W</named-content></named-content>, 1343 m elev., 28 Nov 2022, mal. fl. <italic>D.A. Zavatin &amp; L.G. Pedrosa 1327</italic> (holotype: SPF!, isotypes (to be distributed to): ALCB!, B!, BHCB!, BHZB!, DIAM!, HUFU!, HURB!, K!, MEXU!, MO!, NY!, OUPR!, P!, PTBR!, RB!, UB!).</p></tp:treatment-sec><tp:treatment-sec sec-type="diagnosis" id="SECID0E1OAC"><title>Diagnosis.</title><p><italic><tp:taxon-name><tp:taxon-name-part taxon-name-part-type="genus" reg="Mollinedia">Mollinedia</tp:taxon-name-part><tp:taxon-name-part taxon-name-part-type="species" reg="fatimae">fatimae</tp:taxon-name-part></tp:taxon-name></italic> resembles <italic><tp:taxon-name><tp:taxon-name-part taxon-name-part-type="genus" reg="Mollinedia">Mollinedia</tp:taxon-name-part><tp:taxon-name-part taxon-name-part-type="species" reg="boracensis">boracensis</tp:taxon-name-part></tp:taxon-name></italic> due to its coriaceous leaf consistency; however, it can be easily differentiated by the leaves glabrate on the abaxial surface (vs. glabrous), flowers farinose-pilose (vs. puberulous), stamens 14–20 (vs. 22–24) and carpels 12–20 (vs. 26–30).</p><p><bold><italic>Trees</italic></bold>, ca. 6−15 m tall, dioecious; rhytidome rough, twigs cylindrical, young branches strigulose, covered by whitish and long simple trichomes; older branches reddish, glabrescent, with conspicuous lenticels. <bold><italic>Leaves</italic></bold> 5.5−12.5 × 1.5−2.8 cm, opposite, narrowly elliptic, apex attenuate or usually rounded, base attenuate, margin entire or with 1−5 teeth per side, not in pairs, irregularly distributed between sides, from the upper half to the apex, coriaceous, discolored, brown when dried, lighter on the abaxial surface, young leaves white-strigose on both surfaces; denser on primary vein of the abaxial surface, then glabrate on the abaxial surface and glabrous on the adaxial surface, primary vein apparent on the adaxial surface and prominent on the abaxial surface, whitish pubescence adpressed on the abaxial surface, mostly along the basis of the primary vein, secondary veins 4−6 pairs, not apparent or only slightly apparent on the adaxial surface and prominent on the abaxial surface, petiole 0.5−1.1 cm long, canaliculated, puberulous or glabrous on older leaves. Inflorescences in thyrses or fascicles with up to 3 cymes (3−florous), axillary or terminal. <bold><italic>Staminate flowers</italic></bold> greenish, 5 × 5 mm, indumentum of two types, farinose and pilose, caducous on anthesis, rachis 1.5−3 cm, peduncle 3−8 mm, pedicel 4−8 mm, bracts ovate, apex acute or rounded, c. 1 mm long, bracteoles lanceolate, apex acute, 2−3 mm long, whitish tomentose or when absent, with a ferruginous scar, receptacle campanulate, tepals c. ¾ of the flowers length, externals ovate, apex obtuse, internals ovate, apex truncate or acuminate, stamens, 14−20, ovate, locules confluent at the apex, filament short. <bold><italic>Pistillate flowers</italic></bold> greenish, 5 × 6 mm, fascicules up to 2 flowers, rarely solitary, indumentum of two types, farinose and pilose, peduncle 0.4−2 cm, pedicel 1−1.7 cm, bracts ovate, apex acute or rounded, c. 1 mm long, bracteoles lanceolate, apex acute, 2−3 mm long, whitish tomentose or when absent, with a ferruginous scar, receptacle cupuliform, internally puberulous, tepals c. ¾ of the flower length, externals ovate with a caudate apex, margin entire, internals ovate with truncate or acuminate apex, carpels 12−20, ovary oblong, stigma c. 1/3 of the carpel length. <bold><italic>Drupelets</italic></bold> ellipsoid, 0.8−1.5 × 0.7−1.3 cm, not stipitate, apex rounded, stigma persistent, brown when dried, fruiting receptacle 0.6−1 cm wide, reflexed, fruit scars prominent, peduncle plus pedicel 1−1.7 cm long.</p><fig id="F2" position="float" orientation="portrait"><object-id xmlns:xlink="http://www.w3.org/1999/xlink" content-type="doi" xlink:type="simple">10.3897/phytokeys.234.109804.figure2</object-id><object-id xmlns:xlink="http://www.w3.org/1999/xlink" content-type="arpha" xlink:type="simple">E2C9FE53-829C-56FE-9A70-D2D740FD4D9B</object-id><label>Figure 2.</label><caption><p><bold>A</bold> branch with staminate flowers <bold>B</bold> staminate flower in lateral view <bold>C</bold> staminate flower with tepals removed, showing the stamens <bold>D</bold> stamen <bold>E</bold> branch with pistillate flowers <bold>F</bold> detail of cataphylls <bold>G</bold> detail of leaf abaxial surface <bold>H</bold> pistillate flower in lateral view <bold>I</bold> pistillate flower dissected, showing the carpels <bold>J</bold> carpel <bold>K</bold> composed fruit. (Illustrated by Susana Souza based on Zavatin 1326 and 1327 and Pedrosa 46 specimens).</p></caption><graphic xmlns:xlink="http://www.w3.org/1999/xlink" xlink:href="phytokeys-234-189_article-109804__-g002.jpg" position="float" orientation="portrait" xlink:type="simple" id="oo_925510.jpg"><uri content-type="original_file" xlink:type="simple">https://binary.pensoft.net/fig/925510</uri></graphic></fig><fig id="F3" position="float" orientation="portrait"><object-id xmlns:xlink="http://www.w3.org/1999/xlink" content-type="doi" xlink:type="simple">10.3897/phytokeys.234.109804.figure3</object-id><object-id xmlns:xlink="http://www.w3.org/1999/xlink" content-type="arpha" xlink:type="simple">D7F9758F-3148-517C-88E7-E47899398727</object-id><label>Figure 3.</label><caption><p><bold>A</bold> branch with staminate flowers <bold>B</bold> monimioid tooth <bold>C</bold> branch with pistillate flowers <bold>D</bold> magnification of a young reddish branch showing a lenticel <bold>E</bold> staminate flower <bold>F</bold> staminate flower with the removal of tepals showing the androecium <bold>G-H</bold> stamens <bold>I</bold> staminate flower with removed tepals in upper view <bold>J</bold> staminate flower in upper view, almost complete anthesis <bold>K</bold> pistillate flower <bold>L</bold> pistillate flower starting scission in the tepals <bold>M</bold> early opening of calyptra <bold>N</bold> opened calyptra exposing the carpels <bold>O</bold> carpel <bold>P</bold> pistillate flower in upper view in anthesis <bold>Q</bold> pistillate flower in longitudinal section <bold>R</bold> bractlets <bold>S</bold> cataphylls. (Image authorship: Danilo A. Zavatin).</p></caption><graphic xmlns:xlink="http://www.w3.org/1999/xlink" xlink:href="phytokeys-234-189_article-109804__-g003.jpg" position="float" orientation="portrait" xlink:type="simple" id="oo_925511.jpg"><uri content-type="original_file" xlink:type="simple">https://binary.pensoft.net/fig/925511</uri></graphic></fig></tp:treatment-sec><tp:treatment-sec sec-type="phenology" id="SECID0EDDAE"><title>Phenology.</title><p>The species was collected with flowers in November and fruits in March.</p></tp:treatment-sec><tp:treatment-sec sec-type="etymology" id="SECID0EIDAE"><title>Etymology.</title><p>The epithet of this species is a homage to Dra. Fátima Otavina de Souza Buturi, an inspiring Brazilian botanist who dedicates her career studying <tp:taxon-name><tp:taxon-name-part taxon-name-part-type="family">Asteraceae</tp:taxon-name-part></tp:taxon-name>, mentoring several biologists and botanists, including the first author of this paper (DAZ).</p></tp:treatment-sec><tp:treatment-sec sec-type="habitat" id="SECID0ETDAE"><title>Habitat and distribution.</title><p><italic><tp:taxon-name><tp:taxon-name-part taxon-name-part-type="genus" reg="Mollinedia">Mollinedia</tp:taxon-name-part><tp:taxon-name-part taxon-name-part-type="species" reg="fatimae">fatimae</tp:taxon-name-part></tp:taxon-name></italic> occurs at an average altitude of 1527 m (min.: 1354 m; max.: 1673 m), on mountain slopes or in river drainage ravines (Fig. <xref ref-type="fig" rid="F4">4A</xref>), predominantly in Haplic Cambisols – typical dystrophic, texture medium (code RLd10 in Fig. <xref ref-type="fig" rid="F4">4B</xref>), formed from matrix rocks of phyllite, schist, dolomite and quartzite. The vegetation is defined as mountainous semideciduous seasonal forest in intermediate to advanced stages of regeneration, with perceptible variations in the <abbrev xmlns:xlink="http://www.w3.org/1999/xlink" xlink:title="normalized difference vegetation index" id="ABBRID0EMEAE" xlink:type="simple">NDVI</abbrev> (Fig. <xref ref-type="fig" rid="F4">4C</xref>). Its individuals grow in extensive forest fragments at lower elevations but with most occurrences in small forest enclaves in areas with a predominance of “campo rupestre”, where vegetation indices indicate open formations in the surroundings (Fig. <xref ref-type="fig" rid="F4">4D</xref>).</p><fig id="F4" position="float" orientation="portrait"><object-id xmlns:xlink="http://www.w3.org/1999/xlink" content-type="doi" xlink:type="simple">10.3897/phytokeys.234.109804.figure4</object-id><object-id xmlns:xlink="http://www.w3.org/1999/xlink" content-type="arpha" xlink:type="simple">F9A2B996-7671-57BC-A6EF-44513983688A</object-id><label>Figure 4.</label><caption><p>Environmental and Conservation spatial data <bold>A</bold> digital elevation model of the terrain <bold>B</bold> soil classes <bold>C</bold> normalized difference vegetation index (<abbrev xmlns:xlink="http://www.w3.org/1999/xlink" xlink:title="normalized difference vegetation index" id="ABBRID0EGFAE" xlink:type="simple">NDVI</abbrev>) <bold>D</bold> natural vegetation and anthropic use classes <bold>E</bold> AOO and EOO analyses.</p></caption><graphic xmlns:xlink="http://www.w3.org/1999/xlink" xlink:href="phytokeys-234-189_article-109804__-g004.jpg" position="float" orientation="portrait" xlink:type="simple" id="oo_925512.jpg"><uri content-type="original_file" xlink:type="simple">https://binary.pensoft.net/fig/925512</uri></graphic></fig></tp:treatment-sec><tp:treatment-sec sec-type="conservation status" id="SECID0ETFAE"><title>Conservation status.</title><p>Most species’ populations are inside the integrally protected Itacolomi State Park, on the boundaries of the Ouro Preto and Mariana municipalities, with an EOO of 11.06 km<sup>2</sup> and AOO of 16 km<sup>2</sup> (Fig. <xref ref-type="fig" rid="F4">4E</xref>). According to the B1ab (iii, iv) criteria (<xref ref-type="bibr" rid="B9">IUCN 2012</xref>, <xref ref-type="bibr" rid="B10">2022</xref>), the species should be considered critically endangered (CR). The main threats are stochastic events due to seasonal variations and climate change but mainly due to fires in the region. In high areas, fire is ignited by rare natural phenomena (i.e., lightning) and mainly by artificial fires (<xref ref-type="bibr" rid="B31">Schumacher et al. 2022</xref>). These fires spread quickly through campo rupestre, invading forests with significant dry biomass accumulation. Four of the six species records occur in these vegetation contact zones, with severe population decline projections if fires intensify in the region. The expansion of burned areas and the calorific power of fires have intensified in the last five years (<xref ref-type="bibr" rid="B8">INPE 2023</xref>). Furthermore, restricted endemism impacts potentialize the overall occurrence of the species, even with localized events.</p></tp:treatment-sec><tp:treatment-sec sec-type="material" id="SECID0ERGAE"><title>Additional specimens examined.</title><p>Brazil. Minas Gerais: Ouro Preto, Parque Estadual do Itacolomi, mata em frente à capela, <named-content xmlns:xlink="http://www.w3.org/1999/xlink" content-type="dwc:verbatimCoordinates" xlink:type="simple"><named-content content-type="geo-json" specific-use="{&#34;type&#34;:&#34;Point&#34;,&#34;coordinates&#34;:[-43.510278,-20.434444]}" id="NCID0E1GAE" xlink:type="simple">20°26'04"S, 43°30'37"W</named-content></named-content>, 1343 m elev., 28 Nov 2022, fem. fl., <italic>D.A. Zavatin &amp; L.G. Pedrosa 1326</italic> (ALCB!, B!, BHCB!, BHZB!, DIAM!, HUEFS!, HUFU!, HURB!, INPA!, K!, MEXU!, MO!, NY!, OUPR!, SPF!, P!, PTGB!, R!, RB!, UB!, UC!, UEC!); Cratera no topo da montanha à esquerda antes do Pico do Itacolomi, <named-content xmlns:xlink="http://www.w3.org/1999/xlink" content-type="dwc:verbatimCoordinates" xlink:type="simple"><named-content content-type="geo-json" specific-use="{&#34;type&#34;:&#34;Point&#34;,&#34;coordinates&#34;:[-43.482250,-20.429500]}" id="NCID0EEHAE" xlink:type="simple">20°25'46.2"S, 43°28'56.1"W</named-content></named-content>, 1594 m elev., 28 Nov 2022, mal. fl., <italic>D.A. Zavatin &amp; L.G. Pedrosa 1334</italic> (BHCB!, MEXU!, OUPR!, P!, RB!, SPF!); Cratera em frente ao Pico do Itacolomi, <named-content xmlns:xlink="http://www.w3.org/1999/xlink" content-type="dwc:verbatimCoordinates" xlink:type="simple"><named-content content-type="geo-json" specific-use="{&#34;type&#34;:&#34;Point&#34;,&#34;coordinates&#34;:[-43.479472,-20.428111]}" id="NCID0EOHAE" xlink:type="simple">20°25'41.2"S, 43°28'46.1"W</named-content></named-content>, 1588 m elev., 7 Nov 2022, mal. fl., <italic>D.A. Zavatin &amp; L.J. Sauthier 1284</italic> (BHCB!, MEXU!, OUPR!, RB!, SPF!) Cratera no topo da montanha à esquerda antes do Pico do Itacolomi, <named-content xmlns:xlink="http://www.w3.org/1999/xlink" content-type="dwc:verbatimCoordinates" xlink:type="simple"><named-content content-type="geo-json" specific-use="{&#34;type&#34;:&#34;Point&#34;,&#34;coordinates&#34;:[-43.488361,-20.431222]}" id="NCID0EYHAE" xlink:type="simple">20°25'52.4"S, 43°29'18.1"W</named-content></named-content>, 1590 m elev., 8 Nov 2022, mal. fl., <italic>D.A. Zavatin &amp; L.J. Sauthier 1285</italic> (BHCB!, MEXU!, P!, RB!, SPF!); Cratera no topo da montanha à esquerda antes do Pico do Itacolomi, <named-content xmlns:xlink="http://www.w3.org/1999/xlink" content-type="dwc:verbatimCoordinates" xlink:type="simple"><named-content content-type="geo-json" specific-use="{&#34;type&#34;:&#34;Point&#34;,&#34;coordinates&#34;:[-43.488167,-20.431167]}" id="NCID0ECIAE" xlink:type="simple">20°25'52.2"S, 43°29'17.4"W</named-content></named-content>, 1590 m elev., 8 Nov 2022, mal. fl., <italic>D.A. Zavatin &amp; L.J. Sauthier 1286</italic> (BHCB!, MEXU!, NY!, OUPR!, P!, RB!, SPF!); Cratera no topo da montanha à esquerda do Pico do Itacolomi, <named-content xmlns:xlink="http://www.w3.org/1999/xlink" content-type="dwc:verbatimCoordinates" xlink:type="simple"><named-content content-type="geo-json" specific-use="{&#34;type&#34;:&#34;Point&#34;,&#34;coordinates&#34;:[-43.476667,-20.428806]}" id="NCID0EMIAE" xlink:type="simple">20°25'43.7"S, 43°28'36.0"W</named-content></named-content>, 1596 m elev., 8 Nov 2022, mal. fl., <italic>D.A. Zavatin &amp; L.J. Sauthier 1287</italic> (B!, BHCB!, HURB!, K!, MEXU!, NY!, OUPR!, P!, PTGB!, RB!, SPF!); Fazenda do Manso, 20 Mar 2018, fr., <italic>L.G. Pedrosa 46</italic> (OUPR!); Serra do Espinhaço, Ouro Preto, disturbed vegetation on a S-SE exposed place in the area of “Campo Grande” along the road to Cachoeira das Andorinhas, 1470–1500 m elev., 17 Sep 1990, ste., <italic>G.L. Esteves, W. Morawetz, B. Wallnofer &amp; J.L. da Silva 15456</italic> (NY, W).</p></tp:treatment-sec><tp:treatment-sec sec-type="Similar species and remarks" id="SECID0EXIAE"><title>Similar species and remarks.</title><p><italic><tp:taxon-name><tp:taxon-name-part taxon-name-part-type="genus" reg="Mollinedia">Mollinedia</tp:taxon-name-part><tp:taxon-name-part taxon-name-part-type="species" reg="fatimae">fatimae</tp:taxon-name-part></tp:taxon-name></italic> does not co-occur with other species of the genus. The new species resembles <italic><tp:taxon-name><tp:taxon-name-part taxon-name-part-type="genus" reg="Mollinedia">Mollinedia</tp:taxon-name-part><tp:taxon-name-part taxon-name-part-type="species" reg="boracensis">boracensis</tp:taxon-name-part></tp:taxon-name></italic> Peixoto due to its coriaceous leaves; however, it can be easily differentiated by the length of the petioles and the indumentum of leaves and flowers. Additionally, the farinose-pilose flower indumentum in <italic><tp:taxon-name><tp:taxon-name-part taxon-name-part-type="genus" reg="Mollinedia">Mollinedia</tp:taxon-name-part><tp:taxon-name-part taxon-name-part-type="species" reg="fatimae">fatimae</tp:taxon-name-part></tp:taxon-name></italic> resembles that in <italic><tp:taxon-name><tp:taxon-name-part taxon-name-part-type="genus" reg="Mollinedia">Mollinedia</tp:taxon-name-part><tp:taxon-name-part taxon-name-part-type="species" reg="arianeae">arianeae</tp:taxon-name-part></tp:taxon-name></italic> Lírio &amp; M. Pignal and <italic><tp:taxon-name><tp:taxon-name-part taxon-name-part-type="genus" reg="Mollinedia">Mollinedia</tp:taxon-name-part><tp:taxon-name-part taxon-name-part-type="species" reg="leucantha">leucantha</tp:taxon-name-part></tp:taxon-name></italic> M. Molz &amp; D. Silveira, but the species can be differentiated from <italic><tp:taxon-name><tp:taxon-name-part taxon-name-part-type="genus" reg="Mollinedia">M.</tp:taxon-name-part><tp:taxon-name-part taxon-name-part-type="species" reg="arianeae">arianeae</tp:taxon-name-part></tp:taxon-name></italic> by the branch indumentum, leaf consistency, and color when dried and can be distinguished from <italic><tp:taxon-name><tp:taxon-name-part taxon-name-part-type="genus" reg="Mollinedia">M.</tp:taxon-name-part><tp:taxon-name-part taxon-name-part-type="species" reg="leucantha">leucantha</tp:taxon-name-part></tp:taxon-name></italic> mainly by its leaf consistency, indumentum, color when dried and number of carpels. The new species was recorded in herbaria as <italic><tp:taxon-name><tp:taxon-name-part taxon-name-part-type="genus" reg="Mollinedia">Mollinedia</tp:taxon-name-part><tp:taxon-name-part taxon-name-part-type="species" reg="engleriana">engleriana</tp:taxon-name-part></tp:taxon-name></italic> Perkins, probably due to the dark-brown color of the leaves when dried (darkish in <italic><tp:taxon-name><tp:taxon-name-part taxon-name-part-type="genus" reg="Mollinedia">M.</tp:taxon-name-part><tp:taxon-name-part taxon-name-part-type="species" reg="engleriana">engleriana</tp:taxon-name-part></tp:taxon-name></italic>), but it can be differentiated from this species mainly by its leaves and flower indumentum and the length proportion of the staminate tepals in relation to the receptacle. All the comparisons with related species are summarized in Table <xref ref-type="table" rid="T1">1</xref>.</p><table-wrap id="T1" position="float" orientation="portrait"><label>Table 1.</label><caption><p>Comparison of <italic><tp:taxon-name><tp:taxon-name-part taxon-name-part-type="genus" reg="Mollinedia">Mollinedia</tp:taxon-name-part><tp:taxon-name-part taxon-name-part-type="species" reg="fatimae">fatimae</tp:taxon-name-part></tp:taxon-name> sp. nov</italic>. with the similar species <italic><tp:taxon-name><tp:taxon-name-part taxon-name-part-type="genus" reg="Mollinedia">Mollinedia</tp:taxon-name-part><tp:taxon-name-part taxon-name-part-type="species" reg="boracensis">boracensis</tp:taxon-name-part></tp:taxon-name></italic> Peixoto and <italic><tp:taxon-name><tp:taxon-name-part taxon-name-part-type="genus" reg="Mollinedia">Mollinedia</tp:taxon-name-part><tp:taxon-name-part taxon-name-part-type="species" reg="engleriana">engleriana</tp:taxon-name-part></tp:taxon-name></italic> Perkins. Characters based on additional specimens examined and <xref ref-type="bibr" rid="B23">Peixoto (2002)</xref>, <xref ref-type="bibr" rid="B12">Lírio and Peixoto (2017)</xref>, <xref ref-type="bibr" rid="B21">Molz and Silveira (2021)</xref>, and <xref ref-type="bibr" rid="B15">Lírio et al. (2020a)</xref> and (2023b).</p></caption><table id="TID0EXKAG" rules="all"><tbody><tr><th rowspan="1" colspan="1">Characters</th><th rowspan="1" colspan="1">
                    <italic>
                      <tp:taxon-name><tp:taxon-name-part taxon-name-part-type="genus" reg="Mollinedia">Mollinedia</tp:taxon-name-part><tp:taxon-name-part taxon-name-part-type="species" reg="fatimae">fatimae</tp:taxon-name-part></tp:taxon-name>
                    </italic>
                  </th><th rowspan="1" colspan="1">
                    <italic>
                      <tp:taxon-name><tp:taxon-name-part taxon-name-part-type="genus" reg="Mollinedia">Mollinedia</tp:taxon-name-part><tp:taxon-name-part taxon-name-part-type="species" reg="arianeae">arianeae</tp:taxon-name-part></tp:taxon-name>
                    </italic>
                  </th><th rowspan="1" colspan="1">
                    <italic>
                      <tp:taxon-name><tp:taxon-name-part taxon-name-part-type="genus" reg="Mollinedia">Mollinedia</tp:taxon-name-part><tp:taxon-name-part taxon-name-part-type="species" reg="engleriana">engleriana</tp:taxon-name-part></tp:taxon-name>
                    </italic>
                  </th><th rowspan="1" colspan="1">
                    <italic>
                      <tp:taxon-name><tp:taxon-name-part taxon-name-part-type="genus" reg="Mollinedia">Mollinedia</tp:taxon-name-part><tp:taxon-name-part taxon-name-part-type="species" reg="leucantha">leucantha</tp:taxon-name-part></tp:taxon-name>
                    </italic>
                  </th><th rowspan="1" colspan="1">
                    <italic>
                      <tp:taxon-name><tp:taxon-name-part taxon-name-part-type="genus" reg="Mollinedia">Mollinedia</tp:taxon-name-part><tp:taxon-name-part taxon-name-part-type="species" reg="boracensis">boracensis</tp:taxon-name-part></tp:taxon-name>
                    </italic>
                  </th></tr><tr><td rowspan="1" colspan="1">branch indumentum</td><td rowspan="1" colspan="1">glabrescent</td><td rowspan="1" colspan="1">tomentose</td><td rowspan="1" colspan="1">glabrous</td><td rowspan="1" colspan="1">glabrescent</td><td rowspan="1" colspan="1">glabrescent</td></tr><tr><td rowspan="1" colspan="1">leaf consistency</td><td rowspan="1" colspan="1">coriaceous</td><td rowspan="1" colspan="1">chartaceous</td><td rowspan="1" colspan="1">chartaceous or coriaceous</td><td rowspan="1" colspan="1">chartaceous</td><td rowspan="1" colspan="1">coriaceous</td></tr><tr><td rowspan="1" colspan="1">leaf width</td><td rowspan="1" colspan="1">1.5−2.8 cm</td><td rowspan="1" colspan="1">1.8−4 cm</td><td rowspan="1" colspan="1">2−10 cm</td><td rowspan="1" colspan="1">1.8−5.4 cm</td><td rowspan="1" colspan="1">3−5.5 cm</td></tr><tr><td rowspan="1" colspan="1">leaf color when dried</td><td rowspan="1" colspan="1">dark brown, lighter on the abaxial surface</td><td rowspan="1" colspan="1">olivaceous</td><td rowspan="1" colspan="1">Black</td><td rowspan="1" colspan="1">green-brownish, grayish brown on the abaxial surface</td><td rowspan="1" colspan="1">dark brown, lighter on the abaxial surface</td></tr><tr><td rowspan="1" colspan="1">leaf indumentum below</td><td rowspan="1" colspan="1">pubescent</td><td rowspan="1" colspan="1">tomentose</td><td rowspan="1" colspan="1">glabrous</td><td rowspan="1" colspan="1">tomentose</td><td rowspan="1" colspan="1">glabrous</td></tr><tr><td rowspan="1" colspan="1">flower indumentum</td><td rowspan="1" colspan="1">farinose and pilose</td><td rowspan="1" colspan="1">farinose and pilose</td><td rowspan="1" colspan="1">pubescent or glabrous</td><td rowspan="1" colspan="1">farinose and pilose</td><td rowspan="1" colspan="1">puberulous</td></tr><tr><td rowspan="1" colspan="1">tepal length in relation to flower length</td><td rowspan="1" colspan="1">tepals c. 3/4 of the flower length</td><td rowspan="1" colspan="1">tepals c. 3/4 of the flower length</td><td rowspan="1" colspan="1">tepals c. 1/2 of the flower length</td><td rowspan="1" colspan="1">tepals c. 1/4 of the flower length</td><td rowspan="1" colspan="1">tepals c. 1/2 of the flower length</td></tr><tr><td rowspan="1" colspan="1">number of stamens</td><td rowspan="1" colspan="1">14−20</td><td rowspan="1" colspan="1">16−21(−24)</td><td rowspan="1" colspan="1">10−20</td><td rowspan="1" colspan="1">19−20</td><td rowspan="1" colspan="1">22−24</td></tr><tr><td rowspan="1" colspan="1">number of carpels</td><td rowspan="1" colspan="1">12−20</td><td rowspan="1" colspan="1">unknown</td><td rowspan="1" colspan="1">12−23</td><td rowspan="1" colspan="1">22−34</td><td rowspan="1" colspan="1">26−30</td></tr><tr><td rowspan="1" colspan="1">geographic distribution</td><td rowspan="1" colspan="1">endemic to the Quadrilátero Ferrífero, state of Minas Gerais</td><td rowspan="1" colspan="1">endemic to Itatiaia National Park, state of Rio de Janeiro</td><td rowspan="1" colspan="1">states of Espírito Santo, Rio de Janeiro and São Paulo</td><td rowspan="1" colspan="1">states of Rio Grande do Sul and Santa Catarina</td><td rowspan="1" colspan="1">states of Rio de Janeiro and São Paulo</td></tr></tbody></table></table-wrap></tp:treatment-sec><tp:treatment-sec sec-type="material" id="SECID0EQWAE"><title>Supplementary material examined.</title><p><italic><tp:taxon-name><tp:taxon-name-part taxon-name-part-type="genus" reg="Macropeplus">Macropeplus</tp:taxon-name-part><tp:taxon-name-part taxon-name-part-type="species" reg="ligustrinus">ligustrinus</tp:taxon-name-part></tp:taxon-name></italic>. BRAZIL. Minas Gerais: Santa Bárbara, RPPN Santuário do Caraça, Trilha após a capela do Sagrado Coração, 4 Nov 2023, mal. fl., <italic>D.A. Zavatin, R. Ramos &amp; L.J. Sauthier</italic> 1244 (SPF!). Belo Horizonte, Parque da Serra do Curral, Interior de mata sentido escritório da Vale, 22 May 2023, fr., <italic>D.A. Zavatin 1765</italic> (SPF!). Distrito Federal: Brasília, Jardim Botânico de Brasília, 28 Sep. 2021, fem. fl., <italic>D.A. Zavatin 362</italic> (SPF!). <italic><tp:taxon-name><tp:taxon-name-part taxon-name-part-type="genus" reg="Macropeplus">Macropeplus</tp:taxon-name-part><tp:taxon-name-part taxon-name-part-type="species" reg="schwackeanus">schwackeanus</tp:taxon-name-part></tp:taxon-name></italic>. Minas Gerais: Santa Bárbara, RPPN Santuário do Caraça, 3 Nov. 2022, mal. fl., <italic>D.A. Zavatin, R.Ramos &amp; L.J. Sauthier 1214</italic> (SPF!). RPPN Santuário do Caraça, 3 Nov. 2022, fem. fl., <italic>D.A. Zavatin, R. Ramos &amp; L.J. Sauthier 1215</italic> (SPF!). Monte Azul, Pico da Formosa, 28 Apr. 2023, fr., <italic>D.A. Zavatin, F.R. de Souza &amp; J.C.B. dos Anjos 1700</italic> (SPF!). <italic><tp:taxon-name><tp:taxon-name-part taxon-name-part-type="genus" reg="Mollinedia">Mollinedia</tp:taxon-name-part><tp:taxon-name-part taxon-name-part-type="species" reg="argyrogyna">argyrogyna</tp:taxon-name-part></tp:taxon-name></italic>. Minas Gerais: Ouro Preto, Camarinhas, 30 Jul. 1979, mal. fl., <italic>J. Badini s.n</italic> (OUPR15501!). Ouro Preto, Camarinhas, 12 Sep. 1984, fem. fl., <italic>J. Badini s.n.</italic> (OUPR15500!). Santa Bárbara, RPPN Santuário do Caraça, 3 Nov. 2022, fr., <italic>D.A. Zavatin, R. Ramos &amp; L.J. Sauthier 1216</italic>. (SPF!) <italic><tp:taxon-name><tp:taxon-name-part taxon-name-part-type="genus" reg="Mollinedia">Mollinedia</tp:taxon-name-part><tp:taxon-name-part taxon-name-part-type="species" reg="arianeae">arianeae</tp:taxon-name-part></tp:taxon-name></italic>. Rio de Janeiro: Serra da Mantiqueira, Maciço do Itatiaia, Parque Nacional do Itatiaia, Mata secundária entre a cascata de Maromba e cascata Véu de Noiva, 13 Aug. 1978, mal. fl., <italic>G. Gottsberger &amp; W. Morawetz 15-13878</italic> (GH!, LZ!, MA!, MO!, NY!, P!, W!). Parque Nacional do Itatiaia, borda de mata rente a trilha sentido cachoeira Véu da Noiva, 6 Jun. 2022, mal. fl., <italic>D.A. Zavatin &amp; C. Gentile 780</italic> (P!, NY!, SPF!). Interior de mata rente à trilha, sentido cachoeira Itaporani, 7 Jun. 2022, mal. fl., <italic>D.A. Zavatin &amp; C. Gentile 781</italic> (P!, NY!, SPF!). <italic><tp:taxon-name><tp:taxon-name-part taxon-name-part-type="genus" reg="Mollinedia">Mollinedia</tp:taxon-name-part><tp:taxon-name-part taxon-name-part-type="species" reg="boracensis">boracensis</tp:taxon-name-part></tp:taxon-name></italic>. Rio de Janeiro: Petrópolis, Floresta IBDF, Estrada Floresta Inglesa-Pati do Alferes, 23 Apr. 1980 fr., <italic>G. Martinelli 6729</italic> (INPA!, MBM!, MO!, NY!, RB!). São Paulo: Santo André, Alto da Serra, Estação Biológica do Alto da Serra de Paranapiacaba, 19 Oct. 1931, mal. fl., <italic>C. Lemos s.n</italic> (SP29813!). Bananal, Fazenda Resgate, 22 Jun. 2005, mal. fl., <italic>J.L. Vieira 320</italic> (RB!). <italic><tp:taxon-name><tp:taxon-name-part taxon-name-part-type="genus" reg="Mollinedia">Mollinedia</tp:taxon-name-part><tp:taxon-name-part taxon-name-part-type="species" reg="engleriana">engleriana</tp:taxon-name-part></tp:taxon-name></italic>. Brazil. Espírito Santo: Santa Teresa, Estação Biológica Santa Lúcia, trilha do indaiaçú, 1 Nov. 2011, mal. fl., <italic>E. J. Lírio 47</italic> (RB!, MBML!). Rio de Janeiro: Nova Friburgo, Reserva Ecológica Municipal de Macaé de Cima, picada para Pedra Bicuda, 25 Jun. 1989, fem. fl., <italic>C.M.B. Correia 34</italic> (RB!). Minas Gerais: Lima Duarte, Parque Estadual do Ibitipoca, 21 Sep. 2006, fr., <italic>R.C. Forzza, J.C. Silva, R.A.X. Borges, M.M. Saavedra &amp; F.M. Ferreira 4289</italic> (RB!). <italic><tp:taxon-name><tp:taxon-name-part taxon-name-part-type="genus" reg="Mollinedia">Mollinedia</tp:taxon-name-part><tp:taxon-name-part taxon-name-part-type="species" reg="leucantha">leucantha</tp:taxon-name-part></tp:taxon-name></italic>. Rio Grande do Sul: Três Cachoeiras, Lado esquerdo da RS-494, 1, 480 m da BR-101, 04 Nov. 2013, fem. fl., <italic>D. Silveira, F. Gonzatti &amp; L. Machado 86</italic> (ICN!, RB!, HAS!). Morrinhos do Sul, Pixirica, Rio do Mengue, 21 Apr. 2013, fr., <italic>D. Silveira, M. Molz &amp; B.O. Boeni 43</italic> (ICN!, RB!). <italic><tp:taxon-name><tp:taxon-name-part taxon-name-part-type="genus" reg="Mollinedia">Mollinedia</tp:taxon-name-part><tp:taxon-name-part taxon-name-part-type="species" reg="oligantha">oligantha</tp:taxon-name-part></tp:taxon-name></italic>. Minas Gerais: Santa Bárbara, EPDA de Peti, 16 Apr. 2005, fr., <italic>R.M. Ferreira &amp; G.S. França 96</italic> (BHCB!). Espírito Santo: Santa Teresa, Estação Ecológica Santa Lúcia, 17 Ago. 2022, mal. fl., <italic>D.A. Zavatin, H.L. Fonseca, A. Suzuki &amp; E.J. Lírio 936</italic> (SPF!). <italic><tp:taxon-name><tp:taxon-name-part taxon-name-part-type="genus" reg="Mollinedia">Mollinedia</tp:taxon-name-part><tp:taxon-name-part taxon-name-part-type="species" reg="ovata">ovata</tp:taxon-name-part></tp:taxon-name></italic>. Minas Gerais: Coronel Pacheco, Estação Experimental de Café, 27 Feb. 1944, mal. fl., <italic>E.P. Heringer 1324</italic> (RB!). Brumadinho, Inhotim, 11 Feb. 2009, fr., <italic>J.G. Oliveira &amp; F.M. Rodrigues 431</italic> (RB!). Rio de Janeiro: Silva Jardim, Reserva Biológica de Poço das Antas, 26 Nov. 1992, fem. fl., <italic>H.C. de Lima 4496</italic> (RB!). <italic><tp:taxon-name><tp:taxon-name-part taxon-name-part-type="genus" reg="Mollinedia">Mollinedia</tp:taxon-name-part><tp:taxon-name-part taxon-name-part-type="species" reg="schottiana">schottiana</tp:taxon-name-part></tp:taxon-name></italic>. Minas Gerais: Ouro Preto, APA Cachoeira das Andorinhas, 27. Sep. 1999, mal. fl., <italic>M.C.T.B. Messias 234</italic> (OUPR!). Ouro Preto, APA Cachoeira das Andorinhas, 26 Feb. 2000, fr., <italic>A.L. Silveira 98</italic> (OUPR!). São Paulo: Americana, Parque da Gruta Dainese, 1 Dec. 2019, fem. fl., <italic>D.A. Zavatin &amp; E.Z. Viana</italic> 153 (SPF!). <italic><tp:taxon-name><tp:taxon-name-part taxon-name-part-type="genus" reg="Mollinedia">Mollinedia</tp:taxon-name-part><tp:taxon-name-part taxon-name-part-type="species" reg="widgrenii">widgrenii</tp:taxon-name-part></tp:taxon-name></italic>. Minas Gerais: Barroso, Mata do Baú, 21 Oct. 01, mal. fl., <italic>A.S.M. Valente, L.C.S. Assis, R.M. Castro, M.C.M. Garcia, G.E.P. Silva &amp; R.C. Forzza 32</italic> (CESJ! RB!). Tiradentes, Refúgio Estadual de Vida Silvestre Libélulas de São José, 12 Nov. 2022, fem. fl., <italic>D.A. Zavatin &amp; L.J. Sauthier 1323</italic> (SPF!). São Paulo: Piracicaba, ESALQ-USP, Mata próxima ao herbário, 18 Apr. 2022, fr., <italic>D.A. Zavatin 670</italic> (SPF!).</p></tp:treatment-sec><tp:treatment-sec sec-type="Monimiaceae in the QF" id="SECID0EN3AE"><title><tp:taxon-name><tp:taxon-name-part taxon-name-part-type="family">Monimiaceae</tp:taxon-name-part></tp:taxon-name> in the <abbrev xmlns:xlink="http://www.w3.org/1999/xlink" xlink:title="Quadrilátero Ferrífero" id="ABBRID0EX3AE" xlink:type="simple">QF</abbrev>.</title><p>Seven species of <tp:taxon-name><tp:taxon-name-part taxon-name-part-type="family">Monimiaceae</tp:taxon-name-part></tp:taxon-name> occur in the <abbrev xmlns:xlink="http://www.w3.org/1999/xlink" xlink:title="Quadrilátero Ferrífero" id="ABBRID0EC4AE" xlink:type="simple">QF</abbrev> region, two of the genus <italic><tp:taxon-name><tp:taxon-name-part taxon-name-part-type="genus" reg="Macropeplus">Macropeplus</tp:taxon-name-part></tp:taxon-name></italic> [<italic><tp:taxon-name><tp:taxon-name-part taxon-name-part-type="genus" reg="Macropeplus">Macropeplus</tp:taxon-name-part><tp:taxon-name-part taxon-name-part-type="species" reg="schwackeanus">schwackeanus</tp:taxon-name-part></tp:taxon-name></italic> (Perkins) I.Santos &amp; Peixoto and <italic><tp:taxon-name><tp:taxon-name-part taxon-name-part-type="genus" reg="Macropeplus">Macropeplus</tp:taxon-name-part><tp:taxon-name-part taxon-name-part-type="species" reg="ligustrinus">ligustrinus</tp:taxon-name-part></tp:taxon-name></italic> (Tul.) Perkins] and four of <italic><tp:taxon-name><tp:taxon-name-part taxon-name-part-type="genus" reg="Mollinedia">Mollinedia</tp:taxon-name-part></tp:taxon-name></italic> [<italic><tp:taxon-name><tp:taxon-name-part taxon-name-part-type="genus" reg="Mollinedia">Mollinedia</tp:taxon-name-part><tp:taxon-name-part taxon-name-part-type="species" reg="argyrogyna">argyrogyna</tp:taxon-name-part></tp:taxon-name></italic> Perkins, <italic><tp:taxon-name><tp:taxon-name-part taxon-name-part-type="genus" reg="Mollinedia">Mollinedia</tp:taxon-name-part><tp:taxon-name-part taxon-name-part-type="species" reg="oligantha">oligantha</tp:taxon-name-part></tp:taxon-name></italic> Perkins, <italic><tp:taxon-name><tp:taxon-name-part taxon-name-part-type="genus" reg="Mollinedia">Mollinedia</tp:taxon-name-part><tp:taxon-name-part taxon-name-part-type="species" reg="ovata">ovata</tp:taxon-name-part></tp:taxon-name></italic> Ruiz &amp; Pav., <italic><tp:taxon-name><tp:taxon-name-part taxon-name-part-type="genus" reg="Mollinedia">Mollinedia</tp:taxon-name-part><tp:taxon-name-part taxon-name-part-type="species" reg="schottiana">schottiana</tp:taxon-name-part></tp:taxon-name></italic> (Spreng.) Perkins and <italic><tp:taxon-name><tp:taxon-name-part taxon-name-part-type="genus" reg="Mollinedia">Mollinedia</tp:taxon-name-part><tp:taxon-name-part taxon-name-part-type="species" reg="widgrenii">widgrenii</tp:taxon-name-part></tp:taxon-name></italic> A.DC.]. <italic><tp:taxon-name><tp:taxon-name-part taxon-name-part-type="genus" reg="Mollinedia">Mollinedia</tp:taxon-name-part><tp:taxon-name-part taxon-name-part-type="species" reg="fatimae">fatimae</tp:taxon-name-part></tp:taxon-name></italic> sp. nov. is the eighth <tp:taxon-name><tp:taxon-name-part taxon-name-part-type="family">Monimiaceae</tp:taxon-name-part></tp:taxon-name> species reported to occur in the <abbrev xmlns:xlink="http://www.w3.org/1999/xlink" xlink:title="Quadrilátero Ferrífero" id="ABBRID0ESAAG" xlink:type="simple">QF</abbrev> and the only species endemic to this region.</p></tp:treatment-sec><ref-list><ref id="B9"><mixed-citation xmlns:xlink="http://www.w3.org/1999/xlink" xlink:type="simple">IUCN (<year>2012</year>) Red List Categories and Criteria. Version 3.1. (2<sup>nd</sup> edn.). IUCN, Gland, Switzerland and Cambridge. <ext-link xlink:href="https://www.iucnredlist.org/resources/categories-and-criteria" ext-link-type="uri" xlink:type="simple">https://www.iucnredlist.org/resources/categories-and-criteria</ext-link> [Accessed: 30 May 2023]</mixed-citation></ref><ref id="B10"><mixed-citation xmlns:xlink="http://www.w3.org/1999/xlink" xlink:type="simple">IUCN (<year>2022</year>) Guidelines for using the IUCN red list categories and criteria. Version 15.1 Prepared by the Standards and Petitions Subcommittee. <ext-link xlink:href="https://www.iucnredlist.org/resources/redlistguidelines" ext-link-type="uri" xlink:type="simple">https://www.iucnredlist.org/resources/redlistguidelines</ext-link> [Accessed: 30 May 2023]</mixed-citation></ref><ref id="B31"><mixed-citation xmlns:xlink="http://www.w3.org/1999/xlink" xlink:type="simple"><person-group><name name-style="western"><surname>Schumacher</surname><given-names>V</given-names></name><name name-style="western"><surname>Setzer</surname><given-names>A</given-names></name><name name-style="western"><surname>Saba</surname><given-names>MM</given-names></name><name name-style="western"><surname>Naccarato</surname><given-names>KP</given-names></name><name name-style="western"><surname>Mattos</surname><given-names>E</given-names></name><name name-style="western"><surname>Justino</surname><given-names>F</given-names></name></person-group> (<year>2022</year>) Characteristics of lightning-caused wildfires in central Brazil in relation to cloud-ground and dry lightning. Agricultural and Forest Meteorology 312: e108723. <ext-link xlink:href="10.1016/j.agrformet.2021.108723" ext-link-type="doi" xlink:type="simple">https://doi.org/10.1016/j.agrformet.2021.108723</ext-link></mixed-citation></ref><ref id="B8"><mixed-citation xmlns:xlink="http://www.w3.org/1999/xlink" xlink:type="simple">INPE (<year>2023</year>) Fire database. <ext-link xlink:href="http://www.inpe.br/queimadas/bdqueimadas" ext-link-type="uri" xlink:type="simple">http://www.inpe.br/queimadas/bdqueimadas</ext-link> [Accessed: 19 May 2023]</mixed-citation></ref><ref id="B23"><mixed-citation xmlns:xlink="http://www.w3.org/1999/xlink" xlink:type="simple"><person-group><name name-style="western"><surname>Peixoto</surname><given-names>AL</given-names></name></person-group> (<year>2002</year>) <tp:taxon-name><tp:taxon-name-part taxon-name-part-type="family">Monimiaceae</tp:taxon-name-part></tp:taxon-name>. In: Wanderley MGL, Shepherd GJ, Giulietti AM (Coords) Flora Fanerogâmica do Estado de São Paulo (Vol. 2). Ed. Hucitec, São Paulo, 189–207.</mixed-citation></ref><ref id="B12"><mixed-citation xmlns:xlink="http://www.w3.org/1999/xlink" xlink:type="simple"><person-group><name name-style="western"><surname>Lírio</surname><given-names>EJ</given-names></name><name name-style="western"><surname>Peixoto</surname><given-names>AL</given-names></name></person-group> (<year>2017</year>) <article-title>Flora do Espírito Santo: <tp:taxon-name><tp:taxon-name-part taxon-name-part-type="family">Monimiaceae</tp:taxon-name-part></tp:taxon-name>.</article-title><source>Rodriguésia</source><volume>68</volume>(<issue>5</issue>): <fpage>1725</fpage>–<lpage>1765</lpage>. <ext-link xlink:href="10.1590/2175-7860201768513" ext-link-type="doi" xlink:type="simple">https://doi.org/10.1590/2175-7860201768513</ext-link></mixed-citation></ref><ref id="B21"><mixed-citation xmlns:xlink="http://www.w3.org/1999/xlink" xlink:type="simple"><person-group><name name-style="western"><surname>Molz</surname><given-names>M</given-names></name><name name-style="western"><surname>Silveira</surname><given-names>D</given-names></name></person-group> (<year>2021</year>) <article-title>A new endemic species of <italic><tp:taxon-name><tp:taxon-name-part taxon-name-part-type="genus">Mollinedia</tp:taxon-name-part></tp:taxon-name></italic> (<tp:taxon-name><tp:taxon-name-part taxon-name-part-type="tribe">Mollinedieae</tp:taxon-name-part></tp:taxon-name>, <tp:taxon-name><tp:taxon-name-part taxon-name-part-type="family">Monimiaceae</tp:taxon-name-part></tp:taxon-name>) from the southern limit of the Atlantic coastal moist forest.</article-title><source>Phytotaxa</source><volume>508</volume>(<issue>3</issue>): <fpage>279</fpage>–<lpage>288</lpage>. <ext-link xlink:href="10.11646/phytotaxa.508.3.3" ext-link-type="doi" xlink:type="simple">https://doi.org/10.11646/phytotaxa.508.3.3</ext-link></mixed-citation></ref><ref id="B15"><mixed-citation xmlns:xlink="http://www.w3.org/1999/xlink" xlink:type="simple"><person-group><name name-style="western"><surname>Lírio</surname><given-names>EJ</given-names></name><name name-style="western"><surname>Peixoto</surname><given-names>AL</given-names></name><name name-style="western"><surname>Zavatin</surname><given-names>DA</given-names></name><name name-style="western"><surname>Pignal</surname><given-names>M</given-names></name></person-group> (<year>2020a</year>) <tp:taxon-name><tp:taxon-name-part taxon-name-part-type="family">Monimiaceae</tp:taxon-name-part></tp:taxon-name> in Flora do Brasil 2020. Jardim Botânico do Rio de Janeiro. <ext-link xlink:href="10.47871/jbrj2021004" ext-link-type="doi" xlink:type="simple">https://doi.org/10.47871/jbrj2021004</ext-link></mixed-citation></ref></ref-list></tp:taxon-treatment>
